# Supplementary material for: Identification of highly expressed genes and efficient core promoters specific to buffalo skeletal muscles
Source: Arch Anim Breed. 2025 Jan 31;68(1):67–76. doi: 10.5194/aab-68-67-2025 (PMC13228153; doi:10.5194/aab-68-67-2025)
Supplement: The supplement related to this article is available online at: https://doi.org/10.5194/aab-68-67-2025-supplement. [file aab-68-67-2025-supplement.zip]

Archive with 3 entries (3 files):
- aab-68-67-2025-supplement-title-page.pdf
- Figure S1-S2.pdf
- Table S1.xlsx
